# Supplementary material for: Nausea and Vomiting during Early Pregnancy among Chinese Women and Its Association with Nutritional Intakes
Source: Nutrients. 2023 Feb 13;15(4):933. doi: 10.3390/nu15040933 (PMC9962185; doi:10.3390/nu15040933)
Supplement: Supplementary file 1 [file nutrients-15-00933-s001.zip]

Archive with 1 entries (1 files):
- nutrients-2088494-supplementary.pdf
